# Supplementary material for: Selection on different genes with equivalent functions: the convergence story told by Hox genes along the evolution of aquatic mammalian lineages
Source: BMC Evol Biol. 2016 May 21;16:113. doi: 10.1186/s12862-016-0682-4 (PMC4875654; doi:10.1186/s12862-016-0682-4)
Supplement: Additional file 1: Table S1. — Accession numbers of all mammalian species included in our study and the total number of species included in each Hox gene analysis. (XLSX 64 kb) [file 12862_2016_682_MOESM1_ESM.xlsx]

## Sheet: Cluster A
Species	Common name	Order	HoxA1	HoxA2	HoxA3	HoxA4	HoxA5	HoxA6	HoxA7	HoxA9	HoxA10	HoxA11	HoxA13
Monodelphis domestica	Opossum	Didelphimorphia	x	GB XM_001362957.1	x	x	x	x	x	x	x	x	x
Macropus eugenii	Wallaby	Didoprodontia	GB JN378718.1	x	GB JN378718.1	x	x	GB JN378718.1	GB JN378718.1	GB JN378718.1	x	GB JN378718.1	x
Sarcophilus harrisii	Tasmanian devil	Dasyrumorphia	E Scaffold 861706	x	E Scaffold 861706	x	E Scaffold 861706	GB XM_003772093.1	E Scaffold 861706	x	x	x	x
Myotis lucifugus	Microbat	Chiroptera	E Scaffold 429819	E Scaffold 429819	E Scaffold 429819	x	E Scaffold 429819	GB XM_006088766.1	E Scaffold 429819	E Scaffold 429819	x	x	x
Pteropus alecto	Black Flying Fox (bat)	Chiroptera	GB XM_006912015.1	GB XM_006912016.1	x	x	GB XM_006912017.1	GB XM_006912018.1	GB XM_006912019.1	x	x	x	x
Myotis davidii	Mouse-eared bat	Chiroptera	x	x	GB XM_006778981.1	x	x	x	GB XM_006778980.1	x	x	x	x
Loxodonta africana	Elephant	Afrotheria	E Scaffold 5	E Scaffold 5	E Scaffold 5	x	E Scaffold 5	E Scaffold 5	E Scaffold 5	E Scaffold 5	x	x	x
Equus caballus	Horse	Perissodactyla	E Chr.4	E Chr.4	x	x	E Chr.4	E Chr.4	E Chr.4	E Chr.4	x	x	x
Mus musculus	Mouse	Rodentia	E Chr.6	E Chr.6	x	x	E Chr.6	E Chr.6	E Chr.6	E Chr.6	E Chr.6	E Chr.6	E Chr.6
Rattus norvergicus	Rat	Rodentia	GB NM_013075.1	GB NM_012581.2	x	x	x	GB NM_001191087.1	x	x	x	GB NM_001129878.1	GB NM_001271355.1
Mesocricetus auratus	Hamster	Rodentia	GB XM_005088200.1	GB XM_005088199.1	GB XM_005085881.1	x	GB XM_005085579.1	GB XM_005085880.1	x	x	x	GB XM_005085871.1	x
Jaculus jaculus	Jaculus (rodent)	Rodentia	GB XM_004652794.1	x	GB XM_004652792.1	x	GB XM_004652790.1	GB XM_004652791.1	GB XM_004652789.1	x	x	GB XM_004652785.1	x
Peromyscus maniculatus	Deer mouse	Rodentia	GB XM_006982201.1	GB XM_006982202.1	GB XM_006982206.1	x	GB XM_0069822205.1	GB XM_006982204.1	GB XM_006982203.1	GB XM_006982207.1	x	x	x
Microtus ochrogaster	Prairie vole (rodent)	Rodentia	x	x	x	x	GB XM_005366603.1	x	GB XM_005366599.1	x	x	x	x
Cavia porcellus	Guinea pig	Rodentia	GB XM_003467943.1	GB XM_003467946.1	GB XM_003467948.1	x	GB XM_003467955.1	GB XM_003467961.1	x	GB XM_003467964.1	x	GB XM_003467968.1	x
Heterocephalus glaber	Naked mole rat	Rodentia	x	x	x	GB XM_004839516.1	x	x	GB XM_004891275.1	x	x	x	x
Octodon degus	Degu	Rodentia	x	x	x	x	x	x	x	GB XM_004626492.1	x	x	x
Oryctolagus cunigulus	Rabbit	Rodentia	E Chr.10	E Chr.10	x	x	E Chr.10	E Chr.10	E Chr.10	E Chr.10	E Chr.10	E Chr.10	x
Pan troglodytes	Chimpanzee	Primates	E Chr.7	x	E Chr.7	E Chr.7	E Chr.7	E Chr.7	E Chr.7	E Chr.7	E Chr.7	E Chr.7	E Chr.7
Homo sapiens	Human	Primates	E Chr.7	E Chr.7	E Chr.7	E Chr.7	E Chr.7	E Chr.7	E Chr.7	E Chr.7	E Chr.7	E Chr.7	E Chr.7
Pongo abelli	Orangutan	Primates	x	E Chr.7	GB XM_002818103.2	GB XM_002818104.2	E Chr.7	E Chr.7	E Chr.7	E Chr.7	x	GB XM_002818099.2	x
Gorilla gorilla	Gorilla	Primates	GB XM_004045216.1	GB XM_004045215.1	x	x	GB XM_004045220.1	GB XM_004045219.1	GB XM_004045223.1	GB XM_004045225.1	x	GB XM_004045224.1	GB XM_004045239.1
Otolemur garnettii	Galago	Primates				GB XM_003788524.1	GB XM_003788526.1	x	GB XM_003788527.1	x	GB XM_003788528.1	x	GB XM_003788608.1
Nomascus leucogenys	Gibbon	Primates	x	GB XM_003270445.1	x	x	x	GB XM_003270451.2	x	GB XM_003270454.2	x	GB XM_003270453.2	x
Pan paniscus	Bonobo	Primates	GB XM_003807909.1	x	x	x	GB XM_003807907.1	GB XM_003807906.1	GB XM_003807903.1	x	GB XM_003807901.1	x	x
Callithrix jacchus	Marmoset	Primates	x	E Chr.8	E Chr.8	x	x	E Chr.8	E Chr.8	GB XM_002807033.1	E Chr.8	E Chr.8	x
Papio anubis	Baboon	Primates	NM_001169063.1	GB NM_001168895.1	GB NM_001169064.1	GB NM_001168896.1	GB NM_001168897.1	x	GB NM_001168898.1	GB NM_001168899.1	x	GB NM_001168900.1	x
Felis catus	Cat	Carnivora	x	GB XM_003982877.2	x	x	x	GB XM_003982880.2	x	GB XM_003982882.2	x	x	x
Canis familiaris	Dog	Carnivora	E Chr.14	E Chr.14	E Chr.14	E Chr.14	E Chr.14	E Chr.14	E Chr.14	E Chr.14	E Chr.14	E Chr.14	E Chr.14
Mustela putorius	Ferret	Carnivora	E GL896987	E GL896987	E GL896987	E GL896987	E GL896987	E GL896987	x	E GL896987	GB XM_004796922.1	x	x
Odobenus rosmarus	Walrus	Carnivora	GB XM_004397357.1	GB XM_004797048.1	GB XM_004397360.1	GB XM_004797048.1	GB XM_004397362.1	GB XM_004397364.1	GB XM_006733019.1	GB XM_004397367.1	GB XM_004397366.1	GB XM_004397368.1	x
Leptonychotes weddellii	Weddell's seal	Carnivora	GB XM_006731525.1	GB XM_006731527.1	GB XM_006733016.1	x	GB XM_006733017.1	GB XM_006733018.1	GB XM_004397365.1	GB XM_006731529.1	GB XM_006731530.1	GB XM_006731531.1	x
Sus scrofa	Pig	Cetartiodactyla	x	x	x	x	x	x	x	x	GB JN836599.1	GB KF724933.1	x
Bos taurus	Cow	Cetartiodactyla	E Chr.4	E Chr.4	E Chr.4	E Chr.4	E Chr.4	E Chr.4	E Chr.4	E Chr.4	x	E Chr.4	E Chr.4
Tursiops truncatus	Dolphin	Cetartiodactyla	E Varios	x	x	x	x	E Varios	E Varios	E Varios	E Varios	E Varios	x
Physeter catodon	Sperm whale	Cetartiodactyla	GB XM_007112779.1	GB XM_007112778.1	GB XM_007112783.1	x	GB XM_007112777.1	GB XM_007112776.1	GB XM_007112775.1	GB XM_007112773.1	GB XM_007112774.1	GB XM_007112772.1	x
Lipotes vexillifer	Baiji	Cetartiodactyla	GB XM_007466074.1	GB XM_007466076.1	x	GB XM_007466079.1	GB XM_007466078.1	GB XM_007466077.1	GB XM_007466080.1	GB XM_007466081.1	GB XM_007466082.1	GB XM_007466083.1	GB XM_007466084.1
Balaenoptera acutorostrata	Minke	Cetartiodactyla	GB XM_007171517.1	x	x	x	GB XM_007171522.1	GB XM_007171521.1	GB XM_007171533.1	GB XM_007171523.1	GB XM_007171524.1	GB XM_007171525.1	x
Orcinus orca	Orca	Cetartiodactyla	GB XM_004265658.1	x	GB XM_004265685.1	GB XM_004265661.1	GB XM_004265662.1	GB XM_004265663.1	GB XM_004265664.1	GB XM_004265666.1	GB XM_004265665.1	GB XM_004265667.1	GB XM_004265686.1
Trichechus manatus	Manatee	Sirenia	GB XM_004377475.1	GB XM_004377477.1	GB XM_004377514.1	x	GB XM_004377479.1	GB XM_004377480.1	GB XM_004377481.1	GB XM_004377482.1	x	GB XM_004377483.1	GB XM_004377516.1
Total Number of Species			29	26	22	12	29	32	31	28	17	25	11

## Sheet: Cluster B
Species	Common name	Order	HoxB1	HoxB2	HoxB3	HoxB4	HoxB5	HoxB6	HoxB7	HoxB8	HoxB9	HoxB13
Macropus eugenii	Wallaby	Didelphimorphia	GB JN378719	GB JN378719	GB JN378718	GB JN378718	GB JN378718	GB JN378718	GB JN378718	GB JN378718	GB JN378718	GB JN378718
Sarcophilus harrisii	Tasmanian devil	Didelphimorphia	E Scaffold 856828	E Scaffold 856828	GB XM_003768356	E Scaffold 856828	E Scaffold 856828	E Scaffold 856828	GB XM_003768336	E Scaffold 856828	E Scaffold 856828	E Scaffold 856828
Monodelphis domestica	Opossum	Didoprodontia	x	GB XM_001372905	x	x	GB XM_001367108	x	x	x	GB XM_001367151	x
Myotis lucifugus	Microbat	Chiroptera	E Varios	x	x	x	x	E Varios	x	x	E Varios	x
Myotis brandtii	Brandt's bat	Chiroptera	GB XM_005861945	x	x	x	x	x	x	x	x	x
Pteropus alecto	Black Flying Fox (bat)	Chiroptera	GB XM_006924754	x	GB XM_006924756	x	GB XM_006924757	GB XM_006924761	GB XM_006924760	x	GB XM_006924762	GB XM_006924763
Myotis davidii	Mouse-eared bat	Chiroptera	GB XM_006774255	x	x	x	x	x	x	x	x	x
Loxodonta africana	Elephant	Afrotheria	x	E Chr. 31	x	E Chr. 31	E Chr. 31	E Chr. 31	E Chr. 31	x	E Chr. 31	x
Equus caballus	Horse	Perissodactyla	E Chr. 11	x	x	x	E Chr. 11	E Chr. 11	E Chr. 11	x	x	E Chr. 11
Mus musculus	Mouse	Rodentia	E Chr. 11	E Chr. 11	E Chr. 11	E Chr. 11	E Chr. 11	E Chr. 11	E Chr. 11	E Chr. 11	E Chr. 11	E Chr. 11
Rattus norvergicus	Rat	Rodentia	GB XM_001081344	GB XM_002724541	GB NM_001107042	GB NM_001100787	GB NM_001191925	GB XM_003752371	GB NM_001017480	GB NM_001191649	GB NM_001100497	GB NM_001107041
Mesocricetus auratus	Hamster	Rodentia	GB XM_005075887	GB XM_005075886	GB AB056577	GB XM_005075882	GB XM_005075883	x	GB XM_005075877	GB XM_005075878	GB XM_005075876	x
Jaculus jaculus	Jaculus (rodent)	Rodentia	GB XM_004655521	GB XM_004655522	x	x	x	x	GB XM_004655524	GB XM_004655523	GB XM_004655528	GB XM_004655529
Peromyscus maniculatus	Deer mouse	Rodentia	GB XM_006971898	GB XM_006971899	GB XM_006971900	GB XM_006971901	GB XM_006971902	GB XM_006971903	GB XM_006971905	GB XM_006971904	GB XM_006971906	GB XM_006971907
Cavia porcellus	Guinea pig	Rodentia	x	x	x	x	x	GB XM_003466888	x	x	x	x
Octodon degus	Degu	Rodentia	GB XM_004633663	x	GB XM_004633860	x	GB XM_004633660	x	x	x	GB XM_004633656	GB XM_004633655
Oryctolagus cunigulus	Rabbit	Rodentia	x	x	E Chr. 19	x	E Chr. 19	E Chr. 19	E Chr. 19	x	E Chr. 19	E Chr. 19
Pan paniscus	Bonobo	Primates	GB DQ977191	GB XM_003827499	GB XM_003827722	GB XM_003827502	GB XM_003827503	GB XM_003827500	GB XM_003827505	GB XM_003827501	GB XM_003827504	x
Homo sapiens	Human	Primates	E Chr. 17	E Chr. 17	E Chr. 17	E Chr. 17	E Chr. 17	E Chr. 17	E Chr. 17	E Chr. 17	E Chr. 17	E Chr. 17
Pan troglodytes	Chimpanzee	Primates	E Chr. 17	E Chr. 17	E Chr. 17	E Chr. 17	E Chr. 17	E Chr. 17	E Chr. 17	x	E Chr. 17	E Chr. 17
Pongo abelli	Orangutan	Primates	x	E Chr. 17	x	E Chr. 17	E Chr. 17	E Chr. 17	E Chr. 17	x	E Chr. 17	E Chr. 17
Papio anubis	Baboon	Primates	GB XM_003912674	E Chr. 17	x	GB XM_003912678	GB XM_003912679	GB XM_003912677	GB XM_003912680	x	GB XM_003912681	GB XM_003912684
Gorilla gorilla	Gorilla	Primates	GB XM_004041391	x	x	x	GB XM_004041395	GB XM_004041392	GB XM_004041393	GB XM_004041396	x	GB XM_004041401
Otolemur garnetti	Bushbaby	Primates	GB XM_003786461	GB XM_003786462.1	GB XM_003786463	GB XM_003786464	GB XM_003786465	GB XM_003786466	GB XM_003786467	GB XM_003786468	GB XM_003786469	GB XM_003786470
Nomascus leucogenys	Gibbon	Primates	x	GB XM_003278733	x	GB XM_003278736	x	x	x	x	x	GB XM_003278740
Callithrix jacchus	Marmoset	Primates	E Chr. 5	x	E Chr. 5	x	E Chr. 5	E Chr. 5	E Chr. 5	E Chr. 5	x	E Chr. 5
Felis catus	Cat	Carnivora	GB XM_003996749	x	x	x	GB XM_003996746	GB XM_006940250	GB XM_003996745	x	GB XM_003996744	GB XM_003996743
Canis familiaris	Dog	Carnivora	E Chr. 9	x	x	x	E Chr. 9	E Chr. 9	E Chr. 9	E Chr. 9	E Chr. 9	E Chr. 9
Mustela putorius	Ferret	Carnivora	E GL897006	x	x	E GL897006	E GL897006	E GL897006	E GL897006	E GL897006	E GL897006	E GL897006
Leptonychotes weddellii	Weddell's seal	Carnivora	GB XM_006739051	x	x	x	GB XM_006749656	x	x	GB XM_006749655	GB XM_006749654	GB XM_006740015
Odobenus rosmarus	Walrus	Carnivora	GB XM_004395102	x	GB XM_004395104	GB XM_004395105	GB XM_004395108	GB XM_004395107	GB XM_004395109	GB XM_004395106	GB XM_004395110	GB XM_004395111
Sus scrofa	Pig	Cetartiodactyla	x	GB XM_00313546.2	GB XM_00313547.2	GB XM_00313548.2	x	x	x	GB XM_003358074	x	x
Ovis aires	Sheep	Cetartiodactyla	GB XM_004012806	x	x	x	GB XM_004012805	x	GB XM_004012804	x	GB XM_004012803	GB XM_004012802
Bos taurus	Cow	Cetartiodactyla	E Chr. 19	E Chr. 19	E Chr. 19	E Chr. 19	x	x	E Chr. 19	E Chr. 19	E Chr. 19	E Chr. 19
Physeter catodon	Sperm whale	Cetartiodactyla	GB XM_007109425	GB XM_007109424	GB XM_007109462	GB XM_007109423	GB XM_007109422	GB XM_007109421	GB XM_007109420	GB XM_007109419	GB XM_007109418	GB XM_007109460
Balaenoptera acutorostrata	Minke	Cetartiodactyla	GB XM_007176381	x	x	GB XM_007176388	GB XM_007176389	GB XM_007176390	GB XM_007176391	GB XM_007176393	x	GB XM_007176508
Tursiops truncatus	Dolphin	Cetartiodactyla	E Varios	E Varios	E Varios	E Varios	E Varios	E Varios	E Varios	E Varios	E Varios	E Varios
Orcinus orca	Orca	Cetartiodactyla	GB XM_004282672	GB XM_004282671	GB XM_004282668	GB XM_004282670	GB XM_004282669	GB XM_004282666	GB XM_004282665	GB XM_004282664	GB XM_004282663	GB XM_004282662
Lipotes vexillifer	Baiji	Cetartiodactyla	GB XM_007465110	GB XM_007465109	x	GB XM_007465107	GB XM_007465105	GB XM_007465106	GB XM_007465104	GB XM_007465103	GB XM_007465102	GB XM_007465101
Trichechus manatus	Manatee	Sirenia	GB XM_004377985	GB XM_004377984	GB XM_004377983	GB XM_004377982	GB XM_004377981	GB XM_004377980	GB XM_004377979	GB XM_004377978	GB XM_004377977	GB XM_004377976
Total Number os Species			33	23	21	24	32	29	31	24	31	31

## Sheet: Cluster C
Species	Common name	Order	HoxC4	HoxC5	HoxC6	HoxC8	HoxC9	HoxC10	HoxC11	HoxC12	HoxC13
Macropus eugenii	Wallaby	Didelphimorphia	GB JN378720	GB JN378718	GB JN378718	GB JN378718	GB JN378718	GB JN378718	GB JN378718	GB JN378718	GB JN378718
Sarcophilus harrisii	Tasmanian devil	Didoprodontia	x	E Scaffold 861729	E Scaffold 861729	E Scaffold 861729	E Scaffold 861729	x	E Scaffold 861729	x	x
Myotis lucifugus	Microbat	Chiroptera	E Scaffold 429927	E Scaffold 429927	E Scaffold 429927	x	E Scaffold 429927	E Scaffold 429927	E Scaffold 429927	x	E Scaffold 429927
Myotis brandtii	Brandt's bat	Chiroptera	x	x	x	GB XM_005869138	x	x	x	x	x
Pteropus alecto	Black Flying Fox (bat)	Chiroptera	x	GB XM_006904500	x	GB XM_006904503	GB XM_006904504	GB XM_006904505	GB XM_006904506	GB XM_006904507	GB XM_006904508
Myotis davidii	Mouse-eared bat	Chiroptera	GB XM_006756954	GB XM_006756953	x	GB XM_006756949	x	GB XM_006756955	x	x	x
Loxodonta africana	Elephant	Afrotheria	x	E Chr. 2	E Chr. 2	E Chr. 2	E Chr. 2	E Chr. 2	x	x	x
Equus caballus	Horse	Perissodactyla	x	E Chr.6	E Chr.6	x	x	x	E Chr.6	E Chr.6	x
Mus musculus	Mouse	Rodentia	E Chr.15	E Chr.15	E Chr.15	E Chr.15	E Chr.15	E Chr.15	E Chr.15	E Chr.15	E Chr.15
Rattus norvergicus	Rat	Rodentia	GB NM_001109884	GB NM_001108116	x	GB NM_001177326	GB NM_001100907	GB XM_003750414	x	GB NM_001106796	GB XM_235695
Mesocricetus auratus	Hamster	Rodentia	x	GB XM_005067340	GB XM_005067341	GB XM_005067339	GB XM_005067338	GB XM_005067337	GB XM_005067336	GB XM_005067335	GB XM_005067334
Jaculus jaculus	Jaculus (rodent)	Rodentia	x	GB XM_004649918	GB XM_004649919	GB XM_004649915	GB XM_004649914	GB XM_004649913	x	GB XM_004649911	GB XM_004649910
Peromyscus maniculatus	Deer mouse	Rodentia	GB XM_006981807	GB XM_006981808	x	GB XM_006981811	GB XM_006981812	GB XM_006981813	GB XM_006981814	GB XM_006981815	GB XM_006981816
Octodon degus	Degu	Rodentia	GB XM_004637917	GB XM_004637918	x	GB XM_004637916	GB XM_004637915	GB XM_004637914	GB XM_004637913	GB XM_004637912	GB XM_004637911
Cavia porcellus	Guinea pig	Rodentia	GB XM_003476241	GB XM_003476242	GB XM_003476243	x	x	GB XM_003476244	GB XM_003476246	GB XM_003476247	GB XM_003476248
Heterocephalus glaber	Naked mole rat	Rodentia	x	x	x	x	GB XM_004872779	x	GB XM_004872777	x	x
Oryctolagus cunigulus	Rabbit	Rodentia	E Chr.4	x	E Chr.4	E Chr.4	E Chr.4	x	x	E Chr.4	x
Pan paniscus	Bonobo	Primates	x	GB XM_003830997	GB XM_003830994	GB XM_003830993	x	GB XM_003830998	GB XM_003830999	x	GB XM_003831000
Homo sapiens	Human	Primates	E Chr. 12	E Chr. 12	E Chr. 12	E Chr. 12	E Chr. 12	E Chr. 12	E Chr. 12	E Chr. 12	E Chr. 12
Pan troglodytes	Chimpanzee	Primates	E Chr. 12	x	E Chr. 12	E Chr. 12	E Chr. 12	E Chr. 12	E Chr. 12	E Chr. 12	E Chr. 12
Papio anubis	Baboon	Primates	x	x	GB XM_003906477	GB XM_003906476	x	x	GB XM_003906472	GB XM_003906471	x
Pongo abelli	Orangutan	Primates	x	E Chr. 12	E Chr. 12	E Chr. 12	E Chr. 12	E Chr. 12	E Chr. 12	GB XM_003778045	E Chr. 12
Gorilla gorilla	Gorilla	Primates	GB XM_004053259	GB XM_004053256	x	GB XM_004053255	GB XM_004053253	x	x	GB XM_004053252	x
Nomascus leucogenys	Gibbon	Primates	x	GB XM_003252901	x	GB XM_003252900	GB XM_003252898	GB XM_003252889	x	GB XM_003253028	x
Otolemur garnetti	Bushbaby	Primates	x	GB XM_003790449	GB XM_003790448	GB XM_003790447	GB XM_003790445	GB XM_003790446	GB XM_003790444	GB XM_003790443	GB XM_003790442
Callithrix jacchus	Marmoset	Primates	E Chr.9	x	E Chr.9	x	E Chr.9	x	E Chr.9	E Chr.9	GB XM_002807110
Felis catus	Cat	Carnivora	x	GB XM_003988787	GB XM_003988785	GB XM_003988784	GB XM_003988783	GB XM_003988782	GB XM_003988781	GB XM_003988780	x
Canis familiaris	Dog	Carnivora	E Chr.27	E Chr.27	E Chr.27	E Chr.27	x	x	E Chr.27	E Chr.27	E Chr.27
Mustela putorius	Ferret	Carnivora	E GL897098	E GL897098	E GL897098	E GL897098	E GL897098	E GL897098	E GL897098	E GL897098	E GL897098
Leptonychotes weddellii	Weddell's seal	Carnivora	GB XM_006728699	GB XM_006728700	GB XM_006728701	GB XM_006728697	GB XM_006728696	GB XM_006728695	GB XM_006728694	GB XM_006728693	x
Odobenus rosmarus	Walrus	Carnivora	x	GB XM_00446194	x	GB XM_004406195	GB XM_004406196	GB XM_004406197	GB XM_004406198	GB XM_004406199	GB XM_004406200
Ovis aires	Sheep	Cetartiodactyla	x	x	x	GB XM_004006283	x	x	x	x	x
Bos taurus	Cow	Cetartiodactyla	E Chr.5	E Chr.5	E Chr.5	E Chr.5	E Chr.5	x	E Chr.5	E Chr.5	x
Tursiops truncatus	Dolphin	Cetartiodactyla	E Varios	E Varios	E Varios	E Varios	E Varios	E Varios	GB XM_004310785	GB XM_004310784	GB XM_004310784
Orcinus orca	Orca	Cetartiodactyla	GB NM_001289851	GB XM_004274230	GB NM_001289868	GB XM_004274231	GB XM_004274232	GB XM_004274233	GB XM_004274234	GB XM_004274235	GB XM_004274236
Physeter catodon	Sperm whale	Cetartiodactyla	GB XM_007125725	GB XM_007125723	x	GB XM_007125726	GB XM_007125727	GB XM_007125728	GB XM_007125730	GB XM_007125729	x
Balaenoptera acutorostrata	Minke	Cetartiodactyla	GB XM_007179496	GB XM_007179495	GB XM_007179488	GB XM_007179492	GB XM_007179493	GB XM_007179487	GB XM_007179485	GB XM_007179484	x
Trichechus manatus	Manatee	Sirenia	GB XM_004373950	GB XM_004373954	GB XM_004373954	GB XM_004373948	GB XM_004373947	GB XM_004373955	x	GB XM_004373957	GB XM_004373958
Total Number os Species			22	31	26	33	31	27	28	30	22

## Sheet: Cluster D
Species	Common name	Order	HoxD1	HoxD3	HoxD4	HoxD8	HoxD9	HoxD10	HoxD11	HoxD12	HoxD13
Macropus eugenii	Wallaby	Didelphimorphia	x	GB JN378721	x	x	x	GB JN378721	GB JN378721	GB JN378721	x
Sarcophilus harrisii	Tasmanian devil	Didoprodontia	x	E Scaffold 849635	x	x	x	E Scaffold 849635	x	E Scaffold 849635	x
Myotis lucifugus	Microbat	Chiroptera	x	E Scaffold 429772	E Scaffold 429772	x	x	E Scaffold 429772	x	x	x
Myotis brandtii	Brandt's bat	Chiroptera	x	x	x	x	x	GB XM_005857609	x	x	x
Pteropus alecto	Black Flying Fox (bat)	Chiroptera	GB XM_006921229	x	GB XM_006921228	x	x	GB XM_006921227	x	GB XM_006921226	x
Myotis davidii	Mouse-eared bat	Chiroptera	x	x	x	x	x	GB XM_006760592	x	x	x
Loxodonta africana	Elephant	Afrotheria	x	E Chr. 3	E Chr. 3	x	E Chr. 3	E Chr. 3	x	E Chr. 3	E Chr. 3
Mus musculus	Mouse	Rodentia	E Chr. 2	E Chr. 2	E Chr. 2	E Chr. 2	E Chr. 2	E Chr. 2	E Chr. 2	E Chr. 2	E Chr. 2
Rattus norvergicus	Rat	Rodentia	GB NM_001105884	GB NM_001271038	GB NM_001105885	x	GB NM_001173469	GB NM_001107094	x	GB NM_001191903	x
Mesocricetus auratus	Hamster	Rodentia	x	x	GB XM_005065134	x	GB XM_005065140.1	GB XM_005065141	x	GB XM_005065142	GB XM_005065143
Jaculus jaculus	Jaculus (rodent)	Rodentia	x	x	GB XM_004660311	x	GB XM_004660314	GB XM_004660315	GB XM_004660231	GB XM_004660316	x
Peromyscus maniculatus	Deer mouse	Rodentia	GB XM_006972459	x	GB XM_006972458	x	GB XM_006972455	GB XM_006972454	x	GB XM_006972452	x
Cavia porcellus	Guineapig	Rodentia	x	GB XM_003478554	GB XM_003478557	x	GB XM_003478512	GB XM_003478562	x	GB XM_003478568	x
Octodon degus	Degu	Rodentia	x	x	GB XM_004634731	x	x	GB XM_004634732	x	GB XM_004634733	x
Oryctolagus cunigulus	Rabbit	Rodentia	E Chr.7	x	x	x	x	E Chr.7	x	E Chr.7	x
Microtus ochrogaster	Prairie vole	Rodentia	GB XM_005346602	x	x	x	x	x	GB XM_005346592	x
Pan paniscus	Bonobo	Primates	x	GB XM_003815538	GB XM_003815539	x	x	GB XM_003815541	x	GB XM_003815542	x
Homo sapiens	Human	Primates	E Chr. 2	E Chr. 2	E Chr. 2	E Chr. 2	E Chr. 2	E Chr. 2	E Chr. 2	E Chr. 2	E Chr. 2
Pan troglodytes	Chimpanzee	Primates	E Chr. 2B	GB XM_001153177	E Chr. 2B	E Chr. 2B	x	E Chr. 2B	E Chr. 2B	E Chr. 2B	E Chr. 2B
Callithrix jacchus	Marmoset	Primates	E Chr. 6	x	E Chr. 6	E Chr. 6	x	E Chr. 6	x	E Chr. 6	E Chr. 6
Papio anubis	Baboon	Primates	GB XM_003907653	GB XM_003907652	GB XM_003907651	x	GB XM_003907650	x	x	GB XM_003907649	GB XM_003907648
Pongo abelli	Orangutan	Primates	E Chr. 2B	E Chr. 2	x	x	x	E Chr. 2B	x	E Chr. 2B	E Chr. 2B
Gorilla gorilla	Gorilla	Primates	x	GB XM_004032838	GB XM_004032837	x	GB XM_004032833	GB XM_004032835	x	GB XM_004032834	x
Nomascus leucogenys	Gibbon	Primates	GB XM_003253756	x	GB XM_003253754	x	x	GB XM_003253752	x	GB XM_003253751	x
Otolemur garnetti	Bushbaby	Primates	GB XM_003791524	GB XM_003791491	x	GB XM_003791494	GB XM_003791493	GB XM_003791495	x	GB XM_003791496	GB XM_003791497
Equus caballus	Horse	Perissodactyla	x	E Chr. 18	x	x	x	E Chr. 18	x	E Chr. 18	x
Panthera tigris	Tiger	Carnivora	x	x	x	x	x	GB XM_007074544	x	x	x
Felis catus	Cat	Carnivora	x	x	x	x	x	GB XM_003990888	x	x	x
Canis familiaris	Dog	Carnivora	x	E Chr.36	x	x	x	E Chr.36	E Chr.36	E Chr.36	x
Mustela putorius	Ferret	Carnivora	E GL897095	E GL897095	E GL897095	x	x	E GL897095	x	E GL897095	E GL897095
Odobenus rosmarus	Walrus	Carnivora	GB XM_004409017	GB XM_004409016	GB XM_004409015	GB XM_004409013	GB XM_004409012	GB XM_004409012	GB XM_004409019	GB XM_004409010	GB XM_004409009
Leptonychotes weddellii	Weddell's seal	Carnivora	x	GB XM_006739533	GB XM_006739534	x	GB XM_006739541	GB XM_006739541	x	GB XM_006739536	x
Sus scrofa	Pig	Cetartiodactyla	GB XM_001925017.3	GB XM_005671978.1	x	x	x	x	E Chr. 2	x	GB XM_003483680
Bos taurus	Cow	Cetartiodactyla	E Chr. 2	E Chr. 2	E Chr. 2	E Chr. 2	x	E Chr. 2	x	E Chr. 2	x
Ovis aires	Sheep	Cetartiodactyla	x	x	x	x	x	GB XM_004004565	x	x	x
Tursiops truncatus	Dolphin	Cetartiodactyla	x	GB XM_004314728	GB XM_004314727	GB XM_004314726	E Varios	E Varios	E Varios	GB XM_004314724.1	GB XM_004314723
Orcinus orca	Killer whale	Cetartiodactyla	GB XM_004267351	GB XM_004267350	GB XM_004267349	GB XM_004267347	GB XM_004267346	x	GB XM_004267414	GB XM_004267343	GB XM_004267342
Physeter catodon	Sperm whale	Cetartiodactyla	GB XM_007112007	GB XM_007112006	GB XM_007112005	GB XM_007112004	GB XM_007112002	GB XM_007112002	x	GB XM_007112000	x
Balaenoptera acutorostrata	Minke whale	Cetartiodactyla	x	x	x	x	x	GB XM_007190442	x	GB XM_007190425	x
Lipotes vexillifer	Baiji	Cetartiodactyla	GB XM_007451092	GB XM_007451085	GB XM_007451086	GB XM_007451088	GB XM_007451089	GB XM_007451090	GB XM_007451091	GB XM_007451084	GB XM_007451083
Trichechus manatus	Manatee	Sirenia	GB XM_004375480	GB XM_004375481	GB XM_004375482	x	GB XM_004375584	GB XM_004375483	x	GB XM_004375484	x
Total Number of Species			21	26	26	11	18	37	12	33	15
